# Supplementary material for: Listeriosis associated with pre-prepared sandwich consumption in hospital in England, 2017
Source: Epidemiol Infect. 2021 Sep 30;149:e220. doi: 10.1017/S0950268821001916 (PMC8527749; doi:10.1017/S0950268821001916)
Supplement: Supplementary file 1 [file S0950268821001916sup001.ods]

## Sheet: Sheet1
SRR	Clonal Complex
SRR7866737	121
SRR7841234	121
SRR7850327	121
SRR7828221	121
SRR7842400	121
SRR7866574	121
SRR7873793	121
SRR7873795	121
SRR7841208	121
SRR7842265	121
SRR7873703	121
SRR7842289	121
SRR7828081	121
SRR7866583	121
SRR7866350	121
SRR7850355	121
SRR7841221	121
SRR7842286	121
SRR7879237	121
SRR7842252	121
SRR7828085	121
SRR7850292	121
SRR7842194	121
SRR7828026	121
SRR7842377	121
SRR7842276	121
SRR7850224	121
SRR7841278	121
SRR7866784	121
SRR7866539	121
SRR7827086	121
SRR7850141	121
SRR7841129	121
SRR7841245	121
SRR7841179	121
SRR7866317	121
SRR7841231	121
SRR7842421	121
SRR7840355	121
SRR7866309	121
SRR7866548	121
SRR7873548	121
SRR7866109	121
SRR7842410	121
SRR7842244	121
SRR7827984	121
SRR7850405	121
SRR7827979	121
SRR7841138	121
SRR7850324	121
SRR7866113	121
SRR7866252	121
SRR7842375	121
SRR7842207	121
SRR7850227	121
SRR7866301	121
SRR7879241	121
SRR7828234	121
SRR7841399	121
SRR7879268	121
SRR7866595	121
SRR7850437	121
SRR7841223	121
SRR7842483	121
SRR7873794	121
SRR7850382	121
SRR7873704	121
SRR7842352	121
SRR7841098	121
SRR7866501	121
SRR7866079	121
SRR7879246	121
SRR7842204	121
SRR7873719	121
SRR7866629	121
SRR7866092	121
SRR7850371	121
SRR7841325	121
SRR7163869	121
SRR7866375	121
SRR7842479	121
SRR7842371	121
SRR7866579	121
SRR7866239	121
SRR7828187	121
SRR7866708	121
SRR7866800	121
SRR7842257	121
SRR7827974	121
SRR7841199	121
SRR7879238	121
SRR7827176	121
SRR7850447	121
SRR7828311	121
SRR7827988	121
SRR7828029	121
SRR7828262	121
SRR7866772	121
SRR7866500	121
SRR7850308	121
SRR7842299	121
SRR7842387	121
SRR7841239	121
SRR7866364	121
SRR7841324	121
SRR7842270	121
SRR7841115	121
SRR7842468	121
SRR7850519	121
SRR7842305	121
SRR7842325	121
SRR7873698	121
SRR7850408	121
SRR7828178	121
SRR7879247	121
SRR7866303	121
SRR7850372	121
SRR7842340	121
SRR7866525	121
SRR7866300	121
SRR7989194	121
SRR8647656	121
SRR8645320	121
SRR8645658	121
SRR9257558	121
SRR9298670	121
SRR9961689	121
SRR7828207	87
SRR7828068	87
SRR7850294	87
SRR7902353	18
SRR7850413	9
SRR7828299	9
SRR7841178	8
SRR7866587	1
SRR8645684	1
SRR8645702	1
SRR8647888	1
SRR8645269	1
SRR7989183	1
SRR7866628	2
outlyers
SRR7828038	121
SRR7873592	121
pending	121
pending	121
SRR7167591	121
SRR7866673	121
SRR7841114	121
SRR7827177	121
SRR7842291	121
SRR7873691	121
